# Supplementary material for: EchoTilt: An Acoustofluidic Method for the Capture and Enrichment of Nanoplastics Directed Toward Drinking Water Monitoring
Source: Micromachines (Basel). 2024 Dec 11;15(12):1487. doi: 10.3390/mi15121487 (PMC11728305; doi:10.3390/mi15121487)
Supplement: Supplementary file 1 [file micromachines-15-01487-s001.zip]

Archive with 1 entries (1 files):
- micromachines-3337834-supplementary.pdf
